# Supplementary material for: Aggregation-Induced Red Emission Nanoparticle-Based Lateral Flow Immunoassay for Highly Sensitive Detection of Staphylococcal Enterotoxin A
Source: Toxins (Basel). 2023 Jan 29;15(2):113. doi: 10.3390/toxins15020113 (PMC9964500; doi:10.3390/toxins15020113)
Supplement: Supplementary file 1 [file toxins-15-00113-s001.zip]

Archive with 1 entries (1 files):
- toxins-2141447-supplementary.pdf
